# Supplementary material for: Long-term consequences of in utero irradiated mice indicate proteomic changes in synaptic plasticity related signalling
Source: Proteome Sci. 2015 Nov 16;13:26. doi: 10.1186/s12953-015-0083-4 (PMC4647474; doi:10.1186/s12953-015-0083-4)
Supplement: Additional file 2: Table S1. — Deregulated proteins found in hippocampus and cortex of in utero irradiated mice in comparison to sham-irradiated mice 6 months post-irradiation using mass spectrometry-based proteomics. Complete detailed list of deregulated proteins (name, unique peptides, n-fold-change, variability and counts per biological replicate) obtained from cortex and hippocampus 6 months after in utero irradiation at doses of 0.1, 0.5 and 1.0 Gy; n = 3. Deregulated proteins were categorised into protein classes using PANTHER classification system software and the general annotation from UniProt as indicated by an asterisk. Green highlighted proteins function as calmodulin/calmodulin protein kinases; orange ones as protein kinases and brown ones as key proteins in MAPK signalling pathway. Table S2. Mass spectrometry-based proteomics – comparison of dose-independent overlapping proteins found in hippocampus and cortex. Overlapping deregulated proteins found in hippocampus and cortex at doses of 0.1, 0.5 and 1.0 Gy are shown with protein names and fold changes; n = 3. Table S3. Antibodies used for immunoblotting. (XLS 138 kb) [file 12953_2015_83_MOESM2_ESM.xls]

## Sheet: SI_Table_S1
Table S1. Deregulated proteins found in hippocampus and cortex of in utero irradiated mice in comparison to sham-irradiated mice 6 months post-irradiation using mass spectrometry-based proteomics
Complete detailed list of deregulated proteins (name, unique peptides, n-fold-change, variability and counts per biological replicate) obtained from cortex and hippocampus 6 months after in utero irradiation at doses of 0.1 Gy, 0.5 Gy and 1.0 Gy; n=3.
Deregulated proteins were categorised into protein classes using PANTHER classification system software and the general annotation from UniProt as indicated by an asterisk. Green highlighted proteins function as calmodulin / calmodulin protein kinases; orange ones as protein kinases and brown ones as key proteins in MAPK signalling pathway.
0.1 Gy - hippocampus - 6 month post-irradiation
#	Accession	Symbol	Entrez Gene Name	Unique Peptides	n-fold change	ICPL-Variability [%]	Count	PANTHER protein class
1	ENSMUSP00000080038	Syngap1	synaptic Ras GTPase activating protein 1 homolog	6	1.93	18.8	2;1;-	signaling molecule, G-protein modulator
2	ENSMUSP00000031355	Uso1	USO1 homolog, vesicle docking protein	3	1.83805	21.6793	1;2;-	membrane traffic protein
3	ENSMUSP00000026743	Uqcrc1	ubiquinol-cytochrome c reductase core protein 1	10	1.77434	19.0942	2;2;1	metalloprotease, reductase, esterase
4	ENSMUSP00000049490	Nacad	NAC alpha domain containing	5	1.73346	19.395	1;1;-	basic helix-loop-helix transcription factor
5	ENSMUSP00000043765	Ank2	ankyrin 2, brain	2	1.68541	28.494	2;2;1	cytoskeletal protein
6	ENSMUSP00000005066	Map2k1	mitogen-activated protein kinase kinase 1	3	1.64607	13.6029	2;2;1	MAPK signalling*
7	ENSMUSP00000096173	Rap1gds1	RAP1, GTP-GDP dissociation stimulator 1	7	1.55371	27.909	7;4;4	GDP / GTP exchange stimulation*
8	ENSMUSP00000020107	Atp2b1	ATPase, Ca++ transporting, plasma membrane 1	7	1.55117	15.2359	2;5;1	cation transporter, ion channel, hydrolase
9	ENSMUSP00000134521	Prdx5	peroxiredoxin 5	3	1.55096	27.7246	5;2;2	radical scavenger, redox signalling*
10	ENSMUSP00000080994	mt-Co2	mitochondrially encoded cytochrome c oxidase II	2	1.53117	17.9241	1;1;-	oxidoreductase
11	ENSMUSP00000002839	Ppp2r5d	protein phosphatase 2, regulatory subunit B (B56), delta isoform	4	1.51681	7.06904	1;1;-	protein phosphatase
12	ENSMUSP00000025955	Eif3a	eukaryotic translation initiation factor 3, subunit A	11	1.50665	5.72538	3;1;-	translation initiation factor
13	ENSMUSP00000048425	Pebp1	phosphatidylethanolamine binding protein 1	4	1.47849	29.5893	4;5;4	serine protease inhibitor*
14	ENSMUSP00000089590	Bin1	bridging integrator 1	2	1.47225	5.29162	2;-;2	membrane trafficking regulatory protein
15	ENSMUSP00000127176	Actn1	actinin, alpha 1	4	1.45	21.4	1;1;3	non-motor actin binding protein
16	ENSMUSP00000021930	Sfxn1	sideroflexin 1	5	1.4402	22.195	1;2;1	cation transporter, transfer / carrier protein
17	ENSMUSP00000000804	Ddx3x	DEAD/H (Asp-Glu-Ala-Asp/His) box polypeptide 3, X-linked	5	1.39189	2.35824	3;1;-	RNA helicase, helicase
18	ENSMUSP00000029549	Tpm3	tropomyosin 3, gamma	7	1.38819	17.3334	4;4;2	actin binding motor protein
19	ENSMUSP00000021443	Mthfd1	methylenetetrahydrofolate dehydrogenase (NADP+ dependent), methenyltetrahydrofolate cyclohydrolase, formyltetrahydrofolate synthase	5	1.38217	6.57699	2;3;-	dehydrogenase, ligase, hydrolase
20	ENSMUSP00000037206	Fkbp1a	FK506 binding protein 1a	4	1.362	21	2;2;3	isomerase, chaperone, calcium-binding protein
21	ENSMUSP00000054105	Hepacam	hepatocyte cell adhesion molecule	4	1.34752	16.6345	1;1;-	immunoglobulin superfamily cell adhesion molecule
22	ENSMUSP00000095195	Srgap2	SLIT-ROBO Rho GTPase activating protein 2	6	1.347	7.4	1;2;-	G-protein modulator
23	ENSMUSP00000135199	Nptn	neuroplastin	6	1.34397	0.127555	2;-;1	transmembrane receptor regulatory / adaptor protein
24	ENSMUSP00000087110	Eef1d	eukaryotic translation elongation factor 1 delta (guanine nucleotide exchange protein)	5	1.3347	20.9035	1;2;-	translation elongation factor
25	ENSMUSP00000080257	Kcnd2	potassium voltage-gated channel, Shal-related family, member 2	5	1.33048	30.0264	1;1;-	voltage-gated potassium / ion channel
26	ENSMUSP00000080354	Rpl3	ribosomal protein L3	5	1.32866	6.23051	2;5;1	ribosomal protein
27	ENSMUSP00000000901	Dlg3	discs, large homolog 3	11	1.32837	6.50639	4;3;3	transmembrane receptor regulatory / adaptor protein
28	ENSMUSP00000105474	Wars	tryptophanyl-tRNA synthetase	2	1.32506	14.4987	1;1;-	aminoacyl-tRNA synthetase
29	Ddb1	Ddb1	damage specific DNA binding protein 1	4	1.32334	18.365	1;1;-	damaged DNA-binding protein, mRNA polyadenylation factor
30	ENSMUSP00000040591	Aldh5a1	aldhehyde dehydrogenase family 5, subfamily A1	5	1.31364	27.9402	3;4;2	dehydrogenase
31	ENSMUSP00000071040	Ppp3ca	protein phosphatase 3, catalytic subunit, alpha isoform	7	1.30723	3.19483	3;3;3	protein phosphatse, calcium-binding protein
32	ENSMUSP00000078654	Rpl17	ribosomal protein L17	4	1.307	12.2	1;2;3	ribosomal protein
33	ENSMUSP00000042457	Eef1a1	eukaryotic translation elongation factor 1 alpha 1	2	1.30119	24.7705	4;5;1	translation elongation / initiation factor, hydrolase, G-protein
34	ENSMUSP00000047199	Gpc1	glypican 1	7	1.3	21.1	1;1;-	extracellular matrix glycoprotein, cell adhesion molecule
35	ENSMUSP00000014990	Tppp3	tubulin polymerization-promoting protein family member 3	4	-1.32408	8.01028	3;3;2	non-motor microtubule binding protein
36	ENSMUSP00000064787	Mtap6	microtubule-associated protein 6	16	-1.3275	4.1918	15;12;14	dendrite morphogenesis, microtubule stabilization*
37	ENSMUSP00000030455	Akr1a1	aldo-keto reductase family 1, member A1 (aldehyde reductase)	8	-1.3369	9.7	2;2;1	reductase
38	ENSMUSP00000028062	Vim	vimentin	23	-1.36054	21.1	6;6;4	structural protein, intermediate filament
39	ENSMUSP00000075150	Cox6b1	cytochrome c oxidase, subunit VIb polypeptide 1	4	-1.36426	21.8	2;-;3	oxidase
40	ENSMUSP00000005493	Slc1a3	solute carrier family 1 (glial high affinity glutamate transporter), member 3	2	-1.36487	1.88646	1;-;3	cation transporter
41	ENSMUSP00000028917	Dtd1	D-tyrosyl-tRNA deacylase 1 homolog	2	-1.36516	3.57291	1;1;-	esterase
42	ENSMUSP00000107883	Atp2b4	ATPase, Ca++ transporting, plasma membrane 4	7	-1.36558	12.8308	1;4;1	cation transporter, ion channel, hydrolase
43	ENSMUSP00000004375	Phb2	prohibitin 2	10	-1.3742	17.4058	2;4;2	estrogen receptor binding*
44	ENSMUSP00000017365	Psmd3	proteasome (prosome, macropain) 26S subunit, non-ATPase, 3	4	-1.42989	26.8642	1;1;-	enzyme modulator
45	ENSMUSP00000006254	Tbcb	tubulin folding cofactor B	3	-1.44283	16.0713	2;1;-	non-motor microtubule binding protein, chaperone
46	ENSMUSP00000106509	Acp1	acid phosphatase 1, soluble	3	-1.44769	12.455	1;1;-	protein phosphatase, reductase
47	ENSMUSP00000034740	Nedd4	neural precursor cell expressed, developmentally down-regulated 4	5	-1.46349	18.6521	1;2;-	ubiquitin protein ligase
48	ENSMUSP00000050075	Nrxn3	neurexin III	5	-1.4663	25.1507	1;-;1	apolipoprotein, transporter, receptor, oxidase, extracellular matrix protein, enzyme modulator
49	ENSMUSP00000114685	Slc25a11	solute carrier family 25 (mitochondrial carrier oxoglutarate carrier), member 11	5	-1.47475	27.5529	1;1;1	amino acid transporter, mitochondrial carrier protein, transfer / carrier protein, calmodulin
50	ENSMUSP00000020504	Hint1	histidine triad nucleotide binding protein 1	2	-1.50168	18.4408	2;2;1	nucleotide phosphatase
51	ENSMUSP00000027432	Psmd1	proteasome (prosome, macropain) 26S subunit, non-ATPase, 1	6	-1.51911	8.02609	1;1;-	enzyme modulator
52	ENSMUSP00000071214	Eif2s1	eukaryotic translation initiation factor 2, subunit 1 alpha	5	-1.54494	29.502	1;3;-	translation initiation factor
53	ENSMUSP00000032143	Rpn1	ribophorin I	2	-1.6085	3.84485	1;1;-	glycosyltransferase
54	ENSMUSP00000127141	Alcam	activated leukocyte cell adhesion molecule	4	-1.80351	10.2166	1;1;-	receptor, immunogobulin superfamily cell adhesion molecule
55	ENSMUSP00000020991	Dnmt3a	DNA methyltransferase 3A	8	-1.91847	11.169	3;1;-	DNA methylation*
0.5 Gy - hippocampus - 6 month post-irradiation
#	Accession	Symbol	Entrez Gene Name	Unique Peptides	n-fold change	ICPL-Variability [%]	Count	PANTHER protein class
1	ENSMUSP00000026743	Uqcrc1	ubiquinol-cytochrome c reductase core protein 1	10	1.78649	23.3103	2;1;2	metalloprotease, reductase, esterase
2	ENSMUSP00000005057	Thop1	thimet oligopeptidase 1	3	1.73546	24.2391	1;1;-	metalloprotease
3	ENSMUSP00000086640	Ppp2r2a	protein phosphatase 2 (formerly 2A), regulatory subunit B (PR 52), alpha isoform	6	1.724	28.5	2;2;2	protein phosphatase
4	ENSMUSP00000032069	Add2	adducin 2 (beta)	4	1.5895		1;-;1	non-motor actin binding protein
5	ENSMUSP00000059419	Sfxn3	sideroflexin 3	10	1.58871	28.4396	6;4;1	cation transporter, transfer / carrier protein
6	ENSMUSP00000096173	Rap1gds1	RAP1, GTP-GDP dissociation stimulator 1	7	1.575	22.9	6;4;3	GDP / GTP exchange stimulation*
7	ENSMUSP00000064538	Dnm3	dynamin 3	3	1.56448	12.8113	-;1;1	hydrolase, small GTPase, microtubule family cytoskeletal protein
8	ENSMUSP00000002839	Ppp2r5d	protein phosphatase 2, regulatory subunit B (B56), delta isoform	4	1.56152	15.1239	-;1;1	protein phosphatase
9	ENSMUSP00000134521	Prdx5	peroxiredoxin 5	3	1.53517	12.9508	2;2;5	radical scavenger, redox signalling*
10	ENSMUSP00000089590	Bin1	bridging integrator 1	2	1.516	27.8	-;2;1	membrane trafficking regulatory protein
11	ENSMUSP00000070993	Ywhae	tyrosine 3-monooxygenase/tryptophan 5-monooxygenase activation protein, epsilon polypeptide	4	1.50414	8.60828	4;5;-	chaperone
12	ENSMUSP00000010239	Slc3a2	solute carrier family 3 (activators of dibasic and neutral amino acid transport), member 2	4	1.47088	17.8495	-;1;1	amylase
13	ENSMUSP00000038135	Dhx9	DEAH (Asp-Glu-Ala-His) box polypeptide 9	11	1.43178	13.58	-;3;1	RNA helicase, helicase
14	ENSMUSP00000021443	Mthfd1	methylenetetrahydrofolate dehydrogenase (NADP+ dependent), methenyltetrahydrofolate cyclohydrolase, formyltetrahydrofolate synthase	5	1.42609	13.7036	2;3;-	dehydrogenase, ligase, hydrolase
15	ENSMUSP00000001513	Tubb6	tubulin, beta 6 class V	4	1.416	7.1	1;4;3	tubulin
16	ENSMUSP00000015877	Capza2	capping protein (actin filament) muscle Z-line, alpha 2	3	1.4053	9.2451	1;3;2	non-motor actin binding protein
17	ENSMUSP00000092697	Spna2	spectrin alpha 2	3	1.39608	30.0411	6;5;6	non-motor actin binding protein
18	ENSMUSP00000055288	Ranbp1	RAN binding protein 1	3	1.371	7.5	2;4;-	G-protein modulator
19	ENSMUSP00000125004	Sirpa	signal-regulatory protein alpha	5	1.34168	27.0289	2;1;1	chemokine
20	ENSMUSP00000030940	Gnb1	guanine nucleotide binding protein (G protein), beta 1	7	1.336	29.6	8;9;8	hydrolase, heterotrimeric G-protein
21	ENSMUSP00000003754	Calb2	calbindin 2	3	1.32657	29.2247	-;3;1	calcium-binding protein
22	ENSMUSP00000040430	Camkv	CaM kinase-like vesicle-associated	7	1.318	12.6	3;2;-	non-receptor serine / threonine protein kinase
23	ENSMUSP00000001566	Tubb5	tubulin, beta 5 class I	3	1.31288	17.9009	19;18;10	tubulin
24	ENSMUSP00000097874	Prkcc	protein kinase C, gamma	8	1.31124	22.7391	-;1;3	non-receptor serine / threonine protein kinase, transfer / carrier protein, annexin, calmodulin
25	ENSMUSP00000029549	Tpm3	tropomyosin 3, gamma	7	1.30953	17.1293	2;5;4	actin binding motor protein
26	ENSMUSP00000078534	Erc1	ELKS/RAB6-interacting/CAST family member 1	4	1.309	4.17984	4;1;-	membrane traffic protein, G-protein modulator
27	ENSMUSP00000020420	Ap2d1	adaptor-related protein complex 3, delta 1 subunit	3	1.30759	19.9602	-;2;1	transporter
28	ENSMUSP00000080791	Ube2o	ubiquitin-conjugating enzyme E2O	11	1.307	10.1571	3;3;-	ubiquitiniation*
29	ENSMUSP00000098398	Camk2g	calcium/calmodulin-dependent protein kinase II gamma	3	1.303	29.3	2;2;3	non-receptor serine / threonine protein kinase
30	ENSMUSP00000127641	Sept7	septin 7	3	1.302	27.6	1;2;2	small GTPase, cytoskeletal protein
31	ENSMUSP00000019514	Calm3	calmodulin 3	5	1.302	25	4;6;4	calmodulin
32	ENSMUSP00000031565	Fscn1	fascin homolog 1, actin bundling protein	10	1.3	23.8	5;4;2	non-motor actin binding protein
33	ENSMUSP00000024897	Vapa	vesicle-associated membrane protein, associated protein A	4	-1.30039	17.3	5;5;2	membrane trafficking regulatory protein
34	ENSMUSP00000039692	Ndufa7	NADH dehydrogenase (ubiquinone) 1 alpha subcomplex, 7 (B14.5a)	2	-1.30106	13.388	1;1;-	mitochondrial respiration*
35	ENSMUSP00000085006	Hist1h4j	histone cluster 1, H4j	7	-1.30471	22.5166	17;19;19	histone
36	ENSMUSP00000023514	Ndufb4	NADH dehydrogenase (ubiquinone) 1 beta subcomplex 4	3	-1.3065	8.4535	1;2;2	reductase
37	ENSMUSP00000082288	Aldh6a1	aldehyde dehydrogenase family 6, subfamily A1	4	-1.32116	3.10919	-;2;1	dehydrogenase
38	ENSMUSP00000111505	Abat	4-aminobutyrate aminotransferase	12	-1.32884	8.68567	13;15;11	transaminase
39	ENSMUSP00000108095	Eno2	enolase 2, gamma neuronal	5	-1.32888	13.9278	11;4;6	lyase
40	ENSMUSP00000128926	Slc8a2	solute carrier family 8 (sodium/calcium exchanger), member 2	4	-1.33591	29.3278	1;1;-	cation transporter
41	ENSMUSP00000113527	Cdh13	cadherin 13	5	-1.36514	18.0835	2;2;2	cell junction protein, cadherin
42	Ahi1	Ahi1	Abelson helper integration site 1	10	-1.43266	9.9	1;5;-	mRNA splicing factor, esterase, kinase inhibitor
43	ENSMUSP00000110157	Gls	glutaminase	2	-1.46216	17.6868	-;1;1	hydrolase
44	ENSMUSP00000086796	Pdxp	pyridoxal (pyridoxine, vitamin B6) phosphatase	11	-1.81899	26.1603	1;1;1	phosphatase
1.0 Gy - hippocampus - 6 month post-irradiation
#	Accession	Symbol	Entrez Gene Name	Unique Peptides	n-fold change	ICPL-Variability [%]	Count	PANTHER protein class
1	ENSMUSP00000116919	Vdac1	voltage-dependent anion channel 1	2	1.89323	14.3569	1;1;-	anion channel, voltage-gated ion channel
2	ENSMUSP00000002839	Ppp2r5d	protein phosphatase 2, regulatory subunit B (B56), delta isoform	4	1.71092	29.7023	1;1;-	protein phosphatase
3	ENSMUSP00000022638	Nefm	neurofilament, medium polypeptide	16	1.61924	21.9545	27;12;13	structural protein, intermediate filament
4	Erc1	Erc1	ELKS/RAB6-interacting/CAST family member 1	4	1.60982	23.5127	3;1;-	membrane traffic protein, G-protein modulator
5	ENSMUSP00000059050	Lingo1	leucine rich repeat and Ig domain containing 1	4	1.54714	8.46942	1;1;-	receptor, extracellular matrix protein
6	ENSMUSP00000053384	Trim3	tripartite motif-containing 3	5	1.54702	20.3327	2;2;-	ubiquitin-protein transferase activity*
7	ENSMUSP00000135199	Nptn	neuroplastin	6	1.54008	4.4375	2;-;1	transmembrane receptor regulatory / adaptor protein
8	ENSMUSP00000099788	Anxa6	annexin A6	8	1.53	25.8	2;4;-	GTP binding*
9	ENSMUSP00000001513	Tubb6	tubulin, beta 6 class V	4	1.52803	29.136	3;4;3	tubulin
10	ENSMUSP00000026743	Uqcrc1	ubiquinol-cytochrome c reductase core protein 1	10	1.46792	16.7337	2;2;1	metalloprotease, esterase, reductase
11	ENSMUSP00000023599	Eif4a2	eukaryotic translation initiation factor 4A2	2	1.44337	3.56244	1;2;-	RNA helicase, translation initiation factor, helicase
12	ENSMUSP00000047199	Gpc1	glypican 1	7	1.435	23.7	1;1;-	extracellular matrix glycoprotein, cell adhesion molecule
13	ENSMUSP00000022639	Nefl	neurofilament, light polypeptide	17	1.43058	28.891	19;11;10	structural protein, intermediate filament
14	ENSMUSP00000089590	Bin1	bridging integrator 1	2	1.429	3	1;2;-	membrane trafficking regulatory protein
15	ENSMUSP00000070993	Ywhae	tyrosine 3-monooxygenase/tryptophan 5-monooxygenase activation protein, epsilon polypeptide	4	1.42034	7.36072	4;5;-	chaperone
16	ENSMUSP00000078940	Gspt1	G1 to S phase transition 1	3	1.41851	26.556	1;2;-	translation elongation / initiation factor, translation release factor, hydrolase, G-protein
17	ENSMUSP00000070983	Srsf7	serine/arginine-rich splicing factor 7	4	1.418	6.6	2;1;-	mRNA splicing factor
18	ENSMUSP00000065101	Camk2b	calcium/calmodulin-dependent protein kinase II, beta	5	1.416	13.2	8;9;7	calmodulin
19	ENSMUSP00000003754	Calb2	calbindin 2	3	1.413	2.3	2;1;-	calcium-binding protein
20	ENSMUSP00000104229	PSD95 (Dlg4)	discs, large homolog 4	5	1.4089	21.5431	3;1;1	transmembrane receptor regulatory / adaptor protein
21	ENSMUSP00000122298	Bcas1	breast carcinoma amplified sequence 1	2	1.40784	16.9696	1;1;-	protein homodimerization activity*
22	ENSMUSP00000128040	Mapre2	microtubule-associated protein, RP/EB family, member 2	4	1.386	5.7	2;1;-	non-motor microtubule binding protein
23	ENSMUSP00000029128	Map1lc3a	microtubule-associated protein 1 light chain 3 alpha	2	1.3533	28.6616	3;2;-	non-motor microtubule binding protein
24	ENSMUSP00000067491	Hnrnpa2b1	heterogeneous nuclear ribonucleoprotein A2/B1	9	1.34179	8.93787	6;5;-	mRNA splicing / polyadenylation factor, ribonucleoprotein, ribosomal protein
25	ENSMUSP00000064691	Gfap	glial fibrillary acidic protein	17	1.33978	20.0716	7;7;10	structural protein, intermediate filament
26	ENSMUSP00000001365	Yars	tyrosyl-tRNA synthetase	4	1.3362	16.8827	2;1;-	aminoacyl-tRNA synthetase
27	ENSMUSP00000059419	Sfxn3	sideroflexin 3	10	1.3343	24.1133	6;3;1	cation transporter, transfer / carrier protein
28	ENSMUSP00000084609	Hnrnpa1	heterogeneous nuclear ribonucleoprotein A1	5	1.33172	16.7037	3;3;1	mRNA splicing / polyadenylation factor, ribonucleoprotein, ribosomal protein
29	ENSMUSP00000064844	Plcb1	phospholipase C, beta 1	8	1.323	17.5	1;2;1	signaling molecule, phospholipase, guanyl-nucleotide exchange factor, calcium-binding protein
30	ENSMUSP00000098212	Clip2	CAP-GLY domain containing linker protein 2	9	1.32105	11.1351	3;2;-	non-motor microtubule binding protein, chaperone
31	ENSMUSP00000025955	Eif3a	eukaryotic translation initiation factor 3, subunit A	11	1.31189	2.81454	3;1;-	translation initiation factor
32	ENSMUSP00000081239	Hnrnpr	heterogeneous nuclear ribonucleoprotein R	8	1.31175	9.39774	4;5;-	mRNA splicing / polyadenylation factor, ribonucleoprotein, ribosomal protein
33	ENSMUSP00000127833	Hnrnpd	heterogeneous nuclear ribonucleoprotein D	2	1.31172	13.2179	1;1;-	mRNA splicing / polyadenylation factor, ribonucleoprotein, ribosomal protein
34	ENSMUSP00000051223	Ywhag	tyrosine 3-monooxygenase/tryptophan 5-monooxygenase activation protein, gamma polypeptide	5	1.30868	23.9838	13;8;13	chaperone
35	ENSMUSP00000066238	Rap1b	RAS related protein 1b	2	1.3024	22.6114	2;2;-	small GTPase
36	ENSMUSP00000095447	Hp1bp3	heterochromatin protein 1, binding protein 3	7	-1.30208	17.4	5;3;1	DNA binding protein*
37	ENSMUSP00000027623	Tsn	translin	5	-1.30274	28.2364	4;3;-	DNA binding protein
38	ENSMUSP00000049355	Gpi1	glucose phosphate isomerase 1	7	-1.30808	11.785	5;15;12	GPI biosynthesis*
39	ENSMUSP00000035743	Pygb	brain glycogen phosphorylase	12	-1.31062	23.9	10;8;3	phosphorylase
40	ENSMUSP00000102009	Camk2d	calcium/calmodulin-dependent protein kinase II, delta	6	-1.31356	25.9109	7;4;2	non-receptor serine / threonine protein kinase
41	ENSMUSP00000024897	Vapa	vesicle-associated membrane protein, associated protein A	4	-1.31372	18.1007	7;5;2	membrane trafficking regulatory protein
42	ENSMUSP00000019354	Atp6v1e1	ATPase, H+ transporting, lysosomal V1 subunit E1	6	-1.31406	12.2	5;4;7	ATPase binding*
43	ENSMUSP00000047353	Atp1b2	ATPase, Na+/K+ transporting, beta 2 polypeptide	6	-1.32626	25.4	3;4;2	ATP synthase
44	ENSMUSP00000023210	Cyc1	cytochrome c-1	6	-1.32671	12.5609	3;2;4	mitochondrial respiration*
45	ENSMUSP00000082288	Aldh6a1	aldehyde dehydrogenase family 6, subfamily A1	4	-1.33037	27.8717	1;-;1	dehydrogenase
46	ENSMUSP00000022268	Pdhb	pyruvate dehydrogenase (lipoamide) beta	4	-1.33169	7.904	2;2;1	transketolase, dehydrogenase, lyase
47	ENSMUSP00000003066	Apoe	apolipoprotein E	9	-1.33333	4.6	2;2;1	binding, internalization and catabolism of lipoprotein*
48	ENSMUSP00000100667	Hmga1-rs1	high mobility group AT-hook I, related sequence 1	2	-1.34541	20.2416	2;1;2	DNA binding protein
49	ENSMUSP00000098398	Camk2g	calcium/calmodulin-dependent protein kinase II gamma	3	-1.35135	19.9	2;2;2	non-receptor serine / threonine protein kinase
50	ENSMUSP00000032710	Slc17a6	solute carrier family 17 (sodium-dependent inorganic phosphate cotransporter), member 6	2	-1.37299	28.1545	1;2;-	cation transporter
51	ENSMUSP00000006254	Tbcb	tubulin folding cofactor B	3	-1.40354	23.2034	2;1;-	non-motor microtubule binding protein, chaperone
52	ENSMUSP00000107293	Tmx2	thioredoxin-related transmembrane protein 2	6	-1.41844	10.4	1;3;-	cell redox homeostasis*
53	ENSMUSP00000050075	Nrxn3	neurexin III	5	-1.48385	27.5465	1;-;1	transporter, apolipoprotein, receptor, oxidase, metalloproterase, extracellular matrix protein, cell adhesion molecule
54	ENSMUSP00000086796	Pdxp	pyridoxal (pyridoxine, vitamin B6) phosphatase	11	-1.51249	14.3857	1;1;1	phosphatase
55	ENSMUSP00000034276	Cox4i1	cytochrome c oxidase subunit IV isoform 1	4	-1.5268	24.4145	3;2;2	mitochondrial respiration*
56	ENSMUSP00000014990	Tppp3	tubulin polymerization-promoting protein family member 3	4	-1.60514	27.3	2;2;2	non-motor microtubule binding protein
0.1 Gy - cortex - 6 month post-irradiation
#	Accession	Symbol	Entrez Gene Name	Unique Peptides	n-fold change	ICPL-Variability [%]	Count	PANTHER protein class
1	ENSMUSP00000047661	Cox6a1	cytochrome c oxidase, subunit VI a, polypeptide 1	2	2.13317	20.5949	1;1;-	oxidase
2	ENSMUSP00000016703	H3f3b	H3 histone, family 3B	2	1.9322	20.8081	2;2;2	histone
3	ENSMUSP00000102009	Camk2d	calcium/calmodulin-dependent protein kinase II, delta	4	1.905	22.2	3;1;1	non-receptor serine / threonine protein kinase
4	ENSMUSP00000080354	Rpl3	ribosomal protein L3	3	1.8202	18.588	1;1;1	ribosomal protein
5	ENSMUSP00000021930	Sfxn1	sideroflexin 1	3	1.79906	29.0792	1;2;1	cation transporter, transfer / carrier protein
6	ENSMUSP00000111516	Cdh2	cadherin 2	4	1.69613	6.53945	2;2;-	cell junction protein, cadherin
7	ENSMUSP00000026743	Uqcrc1	ubiquinol-cytochrome c reductase core protein 1	12	1.692	2.9	2;1;-	metalloprotease, reductase, esterase
8	ENSMUSP00000120645	Lasp1	LIM and SH3 protein 1	2	1.59875	18.3855	1;1;-	actin binding protein*
9	ENSMUSP00000043765	Ank2	ankyrin 2, brain	2	1.52696	8.36132	1;2;-	cytoskeletal protein
10	ENSMUSP00000033407	Cttn	cortactin	4	1.47819	5.71676	1;1;-	basic helix-loop-helix transcription factor, non-motor actin binding protein
11	ENSMUSP00000092148	Nfasc	neurofascin	2	1.45672	14.9742	3;2;2	immunoglobulin receptor superfamily, protein phosphatase, immunoglobulin superfamily cell adhesion molecule
12	ENSMUSP00000103007	Idh2	isocitrate dehydrogenase 2 (NADP+), mitochondrial	3	1.45138	11.5124	2;2;-	mitochondrial respiration*
13	ENSMUSP00000040222	Lap3	leucine aminopeptidase 3	4	1.39852	28.9242	1;1;-	aminopeptidase / metalloexopeptidase activity*
14	ENSMUSP00000035220	Prkar2a	protein kinase, cAMP dependent regulatory, type II alpha	5	1.39023	25.9139	2;1;1	kinase modulator
15	ENSMUSP00000005493	Slc1a3	solute carrier family 1 (glial high affinity glutamate transporter), member 3	2	1.36394	17.7861	1;-;3	cation transporter
16	ENSMUSP00000030417	Cdc42	cell division cycle 42 homolog	2	1.35717	24.0409	2;1;-	small GTPase
17	ENSMUSP00000041132	Negr1	neuronal growth regulator 1	6	1.354	17.1	2;1;1	immunoglobulin superfamily cell adhesion molecule
18	ENSMUSP00000113937	Ttyh1	tweety homolog 1	5	1.34495		-;1;1	anion channel
19	ENSMUSP00000021425	Ahsa1	AHA1, activator of heat shock protein ATPase homolog 1	3	1.34247	15.8562	1;1;-	enzyme modulator, chaperone
20	ENSMUSP00000005066	Map2k1	mitogen-activated protein kinase kinase 1	4	1.31688	3.84916	2;-;1	MAPK signalling*
21	ENSMUSP00000032934	Aldoa	aldolase A, fructose-bisphosphate	4	1.31551	24.3294	7;3;11	glycolysis and gluconeogenesis*
22	ENSMUSP00000103365	Rpl18	ribosomal protein L18	5	1.3154	4.05289	3;-;1	ribosomal protein*
23	ENSMUSP00000061227	Pgm2	phosphoglucomutase 2	6	1.30766	5.00079	3;3;-	glycosyltransferase, mutase
24	ENSMUSP00000028949	Nsfl1c	NSFL1 (p97) cofactor (p47)	5	1.3075	2.98254	2;1;-	membrane trafficking regulatory protein
25	ENSMUSP00000109450	Arpc2	actin related protein 2/3 complex, subunit 2	4	1.30297	25.9888	1;2;-	actin binding protein*
26	ENSMUSP00000108752	G2bp2	GTPase activating protein (SH3 domain) binding protein 2	3	-1.32108	5.13021	2;-;1	signaling molecule, RNA binding protein
27	Nefh	Nefh	neurofilament, heavy polypeptide	16	-1.3223	13.0394	4;18;3	microtubule binding, cytoskeletal protein*
28	ENSMUSP00000085523	Ndufa9	NADH dehydrogenase (ubiquinone) 1 alpha subcomplex, 9	8	-1.34228	12.5	1;1;1	dehydrogenase, reductase
29	ENSMUSP00000070019	Prkcb	protein kinase C, beta	3	-1.35456	23.358	2;1;-	non-receptor serine / threonine protein kinase, transfer / carrier protein, annexin, calmodulin
30	ENSMUSP00000018470	Ywhab	tyrosine 3-monooxygenase/tryptophan 5-monooxygenase activation protein, beta polypeptide	3	-1.38696	16.6	1;4;1	chaperone
31	ENSMUSP00000042181	Cldn11	claudin 11	2	-1.51429	4.48202	4;-;2	tight junction
32	ENSMUSP00000136957	Purb	purine rich element binding protein B	3	-1.59839	25.3195	2;1;-	transcription factor, DNA binding protein
33	ENSMUSP00000028892	Idh3b	isocitrate dehydrogenase 3 (NAD+) beta	4	-1.60334	18.4919	4;1;2	dehydrogenase
34	ENSMUSP00000102807	Sh3gl2	SH3-domain GRB2-like 2	5	-1.60559	20.2402	5;3;3	membrane trafficking regulatory protein, actin family cytoskeletal protein
35	ENSMUSP00000031565	Fscn1	fascin homolog 1, actin bundling protein	8	-1.78253	27	2;-;4	non-motor actin binding protein
36	ENSMUSP00000002412	Ncan	neurocan	14	-2.02429	17.9	5;-;3	extracellular matrix glycoprotein
0.5 Gy - cortex - 6 months post-irradiation
#	Accession	Symbol	Entrez Gene Name	Unique Peptides	n-fold change	ICPL-Variability [%]	Count	PANTHER protein class
1	ENSMUSP00000047661	Cox6a1	cytochrome c oxidase, subunit VI a, polypeptide 1	2	2.87818	0.452271	1;1;-	oxidase
2	ENSMUSP00000016703	H3f3b	H3 histone, family 3B	2	2.57861	7.09242	2;2;2	histone
3	ENSMUSP00000102009	Camk2d	calcium/calmodulin-dependent protein kinase II, delta	4	2.447	24	3;1;1	non-receptor serine / threonine protein kinase
4	ENSMUSP00000026743	Uqcrc1	ubiquinol-cytochrome c reductase core protein 1	12	2.22	28.4	2;1;-	metalloprotease, reductase, esterase
5	ENSMUSP00000021930	Sfxn1	sideroflexin 1	3	2.09914	24.5401	1;2;1	cation transporter, transfer / carrier protein
6	ENSMUSP00000111516	Cdh2	cadherin 2	4	2.08209	9.78201	-;2;2	cell junction protein, cadherin
7	ENSMUSP00000066880	Cadm4	cell adhesion molecule 4	4	1.93932	29.1996	1;1;-	cell adhesion, receptor, immune regulation
8	ENSMUSP00000092148	Nfasc	neurofascin	2	1.8896	7.21844	3;2;2	immunoglobulin receptor superfamily, protein phosphatase, immunoglobulin superfamily cell adhesion
9	ENSMUSP00000097106	Gprin1	G protein-regulated inducer of neurite outgrowth 1	11	1.74908	16.1598	-;2;2	neurite outgrowth*
10	ENSMUSP00000081239	Hnrnpr	heterogeneous nuclear ribonucleoprotein R	4	1.62464	0.923786	-;4;1	replication origin binding protein, mRNA polyadenylation factor, mRNA splicing factor, ribonucleoprotein, ribosomal protein
11	ENSMUSP00000010239	Slc3a2	solute carrier family 3 (activators of dibasic and neutral amino acid transport), member 2	4	1.60809	26.1267	1;2;-	amylase
12	ENSMUSP00000089590	Bin1	bridging integrator 1	3	1.60294	13.5627	3;3;1	membrane trafficking regulatory protein
13	ENSMUSP00000051033	Tuba1c	tubulin, alpha 1C	3	1.56712	16.4461	14;12;12	tubulin
14	ENSMUSP00000005493	Slc1a3	solute carrier family 1 (glial high affinity glutamate transporter), member 3	2	1.56424	0.124259	-;3;1	cation transporter
15	ENSMUSP00000047353	Atp1b2	ATPase, Na+/K+ transporting, beta 2 polypeptide	6	1.47362	13.4059	5;8;2	ATP synthase
16	ENSMUSP00000102403	Trim3	tripartite motif-containing 3	3	1.47316	24.3538	1;1;-	vesicular trafficking*
17	ENSMUSP00000067491	Hnrnpa2b1	heterogeneous nuclear ribonucleoprotein A2/B1	4	1.45797	11.7651	-;1;1	mRNA polyadenylation factor, mRNA splicing factor, ribonucleoprotein, ribosomal protein
18	ENSMUSP00000127176	Actn1	actinin, alpha 1	3	1.44631	20.9703	2;3;4	non-motor actin binding protein
19	ENSMUSP00000133099	Atpif1	ATPase inhibitory factor 1	2	1.4409	12.7965	1;2;-	ligase
20	ENSMUSP00000044004	Lrp1	low density lipoprotein receptor-related protein 1	19	1.43033	14.41	-;1;2	receptor, extracellular matrix glycoprotein
21	ENSMUSP00000099491	Sirpa	signal-regulatory protein alpha	7	1.40622	8.47683	2;4;1	chemokine
22	ENSMUSP00000035158	Trf	transferrin	3	1.403	28.9	1;1;2	transfer / carrier protein
23	ENSMUSP00000109646	Mtap2	microtubule-associated protein 2	24	1.39275	21.9826	37;38;40	microtubule stabilization*
24	ENSMUSP00000097919	Mapt	microtubule-associated protein tau	2	1.391	24.3	4;1;3	microtubule stabilization*
25	ENSMUSP00000030940	Gnb1	guanine nucleotide binding protein (G protein), beta 1	5	1.38742	4.44424	8;5;6	hydrolase, heterotrimeric G-protein
26	ENSMUSP00000085775	Atp2b3	ATPase, Ca++ transporting, plasma membrane 3	5	1.37667	20.5434	-;1;2	cation transporter, ion channel, hydrolase
27	ENSMUSP00000040222	Lap3	leucine aminopeptidase 3	4	1.35487	4.02003	1;1;-	aminopeptidase / metalloexopeptidase activity*
28	ENSMUSP00000031726	Gnb2	guanine nucleotide binding protein (G protein), beta 2	4	1.35	10.8	2;2;2	hydrolase, heterotrimeric G-protein
29	ENSMUSP00000098066	Actb	actin, beta	4	1.34543	7.99429	10;7;9	actin and actin related protein
30	ENSMUSP00000103007	Idh2	isocitrate dehydrogenase 2 (NADP+), mitochondrial	3	1.334	5.8	2;1;-	mitochondrial respiration*
31	ENSMUSP00000029699	Lmna	lamin A	11	1.32575	24.7667	3;3;5	structural protein, intermediate filament
32	ENSMUSP00000032856	Me3	malic enzyme 3, NADP(+)-dependent, mitochondrial	3	1.32358	1.16013	-;2;1	acyltransferase, dehydrogenase, decarboxylase
33	ENSMUSP00000120645	Lasp1	LIM and SH3 protein 1	2	1.32194	9.65538	1;1;-	actin binding protein*
34	ENSMUSP00000064691	Gfap	glial fibrillary acidic protein	22	1.3168	16.0791	15;5;14	structural protein, intermediate filament
35	ENSMUSP00000108276	Cadps	Ca2+-dependent secretion activator	8	1.30452	6.34566	-;2;5	calcium-binding protein
36	ENSMUSP00000109795	Crmp1	collapsin response mediator protein 1	7	-1.30039	11.7	18;17;18	hydrolase
37	ENSMUSP00000051223	Ywhag	tyrosine 3-monooxygenase/tryptophan 5-monooxygenase activation protein, gamma polypeptide	4	-1.31474	13.5314	5;11;5	chaperone
38	ENSMUSP00000052872	Fasn	fatty acid synthase	16	-1.32057	18.1446	2;2;2	acyltransferase, methyltransferase, dehydrogenase, ligase, esterase
39	ENSMUSP00000080427	Ctnnd2	catenin (cadherin associated protein), delta 2	12	-1.3233	21.0217	2;1;1	intermediate filament binding protein, cell junction protein, cell adhesion molecule
40	ENSMUSP00000074392	Hsph1	heat shock 105kDa/110kDa protein 1	4	-1.32761	26.355	3;3;1	Hsp70 family chaperone
41	ENSMUSP00000022529	Tkt	transketolase	10	-1.3334	13.3081	15;10;13	transketolase, dehydrogenase, lyase
42	ENSMUSP00000074809	Ctnna2	catenin (cadherin associated protein), alpha 2	7	-1.33564	2.97486	-;1;1	non-motor actin binding protein, cell adhesion molecule
43	ENSMUSP00000061698	Ank3	ankyrin 3, epithelial	4	-1.3426	21.4185	1;1;2	cytoskeletal protein
44	ENSMUSP00000027810	Fh1	fumarate hydratase 1	6	-1.34332	15.7384	6;3;4	lyase
45	ENSMUSP00000123100	Atp5c1	ATP synthase, H+ transporting, mitochondrial F1 complex, gamma polypeptide 1	2	-1.34592	11.6301	2;4;5	ATP synthase, hydrolase
46	ENSMUSP00000056502	Idh3g	isocitrate dehydrogenase 3 (NAD+), gamma	3	-1.34686	19.7147	1;2;-	dehydrogenase
47	ENSMUSP00000076336	Hspa4l	heat shock protein 4 like	10	-1.35094	17.9811	2;3;1	Hsp70 family chaperone
48	ENSMUSP00000101743	Prkacb	protein kinase, cAMP dependent, catalytic, beta	5	-1.35415	16.4881	3;6;-	non-receptor serine / threonine protein kinase
49	ENSMUSP00000121744	Slc4a4	solute carrier family 4 (anion exchanger), member 4	10	-1.35685	29.2	2;5;7	cation transporter
50	ENSMUSP00000034547	Acta1	acetyl-Coenzyme A acetyltransferase 1	3	-1.35745	14.5968	4;1;2	actin and actin related protein
51	ENSMUSP00000028892	Idh3b	isocitrate dehydrogenase 3 (NAD+) beta	4	-1.35849	29.1102	4;1;2	dehydrogenase
52	ENSMUSP00000022904	Atp6v1c1	ATPase, H+ transporting, lysosomal V1 subunit C1	4	-1.36426	13.7	3;3;3	ATP synthase, hydrolase
53	ENSMUSP00000034276	Cox4i1	cytochrome c oxidase subunit IV isoform 1	3	-1.39468	24.9352	4;1;-	mitochondrial respiration*
54	ENSMUSP00000085523	Ndufa9	NADH dehydrogenase (ubiquinone) 1 alpha subcomplex, 9	8	-1.42248	1.4	1;1;-	dehydrogenase, reductase
55	ENSMUSP00000018470	Ywhab	tyrosine 3-monooxygenase/tryptophan 5-monooxygenase activation protein, beta polypeptide	3	-1.48545	17.1887	4;2;1	chaperone
56	ENSMUSP00000102807	Sh3gl2	SH3-domain GRB2-like 2	5	-1.60394	16.1318	5;3;3	membrane trafficking regulatory protein, actin family cytoskeletal protein
57	ENSMUSP00000054034	Sept6	septin 6	2	-1.66792	15.9776	4;5;4	small GTPase, cytoskeletal protein
1.0 Gy - cortex - 6 month post-irradiation
#	Accession	Symbol	Entrez Gene Name	Unique Peptides	n-fold change	ICPL-Variability [%]	Count	PANTHER protein class
1	ENSMUSP00000111516	Cdh2	cadherin 2	4	2.01351	26.4593	2;2;-	cell junction protein, cadherin
2	ENSMUSP00000019268	Scrn1	secernin 1	7	2.005	0.3	2;-;4	dipeptidase activity*
3	ENSMUSP00000026743	Uqcrc1	ubiquinol-cytochrome c reductase core protein 1	12	1.949	16.8	2;1;1	metalloprotease, reductase, esterase
4	ENSMUSP00000016703	H3f3b	H3 histone, family 3B	2	1.90193	15.5638	2;2;2	histone*
5	ENSMUSP00000023095	Sept3	septin 3	2	1.84084	23.4009	2;2;1	small GTPase, cytoskeletal protein
6	ENSMUSP00000028949	Nsfl1c	NSFL1 (p97) cofactor (p47)	5	1.79503	14.9723	2;1;-	membrane trafficking regulatory protein
7	ENSMUSP00000064787	Mtap6	microtubule-associated protein 6	22	1.76969	28.9886	17;13;10	microtubule stabilization*
8	ENSMUSP00000122298	Bcas1	breast carcinoma amplified sequence 1	3	1.7195	18.5571	3;2;2	protein homodimerization activity*
9	ENSMUSP00000035208	Bsn	bassoon	47	1.669	28	6;4;9	neurotransmitter release*
10	ENSMUSP00000127774	Eif4b	eukaryotic translation initiation factor 4B	6	1.59279	5.75928	3;3;1	translation initiation factor
11	ENSMUSP00000023707	Sod1	superoxide dismutase 1, soluble	3	1.58282	15.6378	1;1;-	oxidoreductase
12	ENSMUSP00000032078	Cct7	chaperonin containing Tcp1, subunit 7 (eta)	4	1.58222	15.0694	3;4;-	chaperonin
13	ENSMUSP00000030623	Sfpq	splicing factor proline/glutamine rich (polypyrimidine tract binding protein associated)	10	1.51856	24.195	5;5;3	mRNA splicing factor
14	ENSMUSP00000102009	Camk2d	calcium/calmodulin-dependent protein kinase II, delta	4	1.49142	21.7562	3;2;2	non-receptor serine / threonine protein kinase
15	ENSMUSP00000089590	Bin1	bridging integrator 1	3	1.48346	11.0611	3;2;1	membrane trafficking regulatory protein
16	ENSMUSP00000068594	Hyou1	hypoxia up-regulated 1	13	1.47871	1.0892	5;6;2	Hsp70 family chaperone
17	ENSMUSP00000097349	Lsamp	limbic system-associated membrane protein	4	1.47687	5.68784	1;-;1	immunoglobulin superfamily cell adhesion molecule
18	ENSMUSP00000031131	Uchl1	ubiquitin carboxy-terminal hydrolase L1	5	1.4749	25.0079	3;2;2	cysteine protease
19	ENSMUSP00000129334	Dclk1	doublecortin-like kinase 1	3	1.46666	8.72555	1;1;-	non-receptor serine / threonine protein kinase
20	ENSMUSP00000107068	Psmc3	proteasome (prosome, macropain) 26S subunit, ATPase 3	2	1.45726	4.48456	1;-;1	hydrolase
21	ENSMUSP00000020562	Cct4	chaperonin containing Tcp1, subunit 4 (delta)	6	1.45041	25.0459	4;4;1	chaperonin
22	ENSMUSP00000066181	Immt	inner membrane protein, mitochondrial	11	1.44264	16.3107	8;8;3	mitochondrial calcium homeostasis*
23	ENSMUSP00000025918	Stip1	stress-induced phosphoprotein 1	10	1.4406	20.0963	6;6;3	chaperone
24	ENSMUSP00000068135	L1cam	L1 cell adhesion molecule	12	1.44	13.6	1;5;5	immunoglobulin receptor superfamily, protein phosphatase, immunoglobulin superfamily cell adhesion
25	ENSMUSP00000024739	Hsp90ab1	heat shock protein 90 alpha (cytosolic), class B member 1	9	1.43111	18.5125	7;3;2	Hsp90 family chaperone
26	ENSMUSP00000114753	Eef1d	eukaryotic translation elongation factor 1 delta (guanine nucleotide exchange protein)	3	1.40704	14.0253	1;1;-	translation elongation factor
27	ENSMUSP00000128738	Snap91	synaptosomal-associated protein 91	6	1.39323	12.755	7;6;5	vesicle coat protein
28	ENSMUSP00000083707	Cntn2	contactin 2	7	1.39256	11.8864	1;2;-	immunoglobulin receptor superfamily, protein phosphatase, immunoglobulin superfamily cell adhesion
29	ENSMUSP00000088491	Bcan	brevican	12	1.36874	9.26808	3;2;2	extracellular matrix glycoprotein
30	ENSMUSP00000029699	Lmna	lamin A	11	1.36672	17.4883	3;2;4	structural protein, intermediate filament
31	ENSMUSP00000011058	Pdhx	pyruvate dehydrogenase complex, component X	4	1.36485	8.44983	2;3;-	acetyltransferase, acyltransferase
32	ENSMUSP00000099491	Sirpa	signal-regulatory protein alpha	7	1.353	11.5	1;2;4	chemokine
33	ENSMUSP00000120645	Lasp1	LIM and SH3 protein 1	2	1.32494	22.7912	1;1;1	actin binding protein*
34	ENSMUSP00000092148	Nfasc	neurofascin	2	1.31598	14.0919	3;2;2	immunoglobulin receptor superfamily, protein phosphatase, immunoglobulin superfamily cell adhesion
35	ENSMUSP00000044502	Efhd2	EF hand domain containing 2	7	1.31416	4.51113	3;3;2	calcium-binding protein
36	ENSMUSP00000035220	Prkar2a	protein kinase, cAMP dependent regulatory, type II alpha	5	1.311	20.8	1;1;1	kinase modulator
37	ENSMUSP00000049407	Hnrnpl	heterogeneous nuclear ribonucleoprotein L	4	1.30168	17.5602	2;3;1	mRNA splicing factor, ribonucleoprotein
38	ENSMUSP00000019354	Atp6v1e1	ATPase, H+ transporting, lysosomal V1 subunit E1	4	-1.30039	14.8	5;7;5	ATPase activity*
39	ENSMUSP00000063714	Arhgdia	Rho GDP dissociation inhibitor (GDI) alpha	2	-1.30208	17.4	2;5;2	signaling molecule, G-protein modulator
40	ENSMUSP00000116343	Oxct1	3-oxoacid CoA transferase 1	6	-1.31544	9.34233	4;4;4	transferase
41	ENSMUSP00000033683	Prs4x	ribosomal protein S4, X-linked	5	-1.31649	12.7635	2;1;-	ribosomal protein
42	ENSMUSP00000035743	Pygb	brain glycogen phosphorylase	10	-1.31752	10.5	3;8;6	phosphorylase
43	ENSMUSP00000005826	Cs	citrate synthase	5	-1.32231	3.01622	2;1;-	transferase, lyase
44	ENSMUSP00000072732	Sirt2	sirtuin 2 (silent mating type information regulation 2, homolog) 2	8	-1.32687	25.9895	9;4;8	chromatin / chromatin-binding protein, deacetylase
45	ENSMUSP00000028892	Idh3b	isocitrate dehydrogenase 3 (NAD+) beta	4	-1.33487	8.60911	4;1;2	dehydrogenase
46	ENSMUSP00000027478	Ndufa10	NADH dehydrogenase (ubiquinone) 1 alpha subcomplex 10	7	-1.34228	2.3	1;3;-	nucleotide kinase
47	ENSMUSP00000023210	Cyc1	cytochrome c-1	7	-1.3505	19.4834	5;4;2	mitochondrial respiration*
48	ENSMUSP00000023677	Atp5o	ATP synthase, H+ transporting, mitochondrial F1 complex, O subunit	5	-1.38935	17.1266	6;4;5	ATP synthase, hydrolase
49	ENSMUSP00000099726	Mog	myelin oligodendrocyte glycoprotein	8	-1.39321	13.6995	3;4;-	ubiquitin-protein ligase
50	ENSMUSP00000093955	Eef1g	eukaryotic translation elongation factor 1 gamma	8	-1.3947	9.7	2;2;3	transferase, signaling molecule, reductase, cytoskeletal protein, epimerase / racemase
51	ENSMUSP00000079380	Rac1	RAS-related C3 botulinum substrate 1	4	-1.39752	19.4031	5;3;3	small GTPase
52	ENSMUSP00000085523	Ndufa9	NADH dehydrogenase (ubiquinone) 1 alpha subcomplex, 9	8	-1.42442	29.0521	2;-;1	dehydrogenase, reductase
53	ENSMUSP00000022904	Atp6v1c1	ATPase, H+ transporting, lysosomal V1 subunit C104	4	-1.43266	13.3	4;3;3	ATP synthase, hydrolase
54	ENSMUSP00000030398	Slc2a1	solute carrier family 2 (facilitated glucose transporter), member 1	2	-1.49304	10.7332	1;1;-	carbohydrate transporter
55	ENSMUSP00000114685	Slc25a11	solute carrier family 25 (mitochondrial carrier oxoglutarate carrier), member 11	5	-1.49527	7.6074	1;2;-	non-receptor serine / threonine protein kinase, transfer / carrier protein, annexin, calmodulin
56	ENSMUSP00000071040	Ppp3ca	protein phosphatase 3, catalytic subunit, alpha isoform	6	-1.5456	29.9	2;3;1	protein phosphatase, calcium-binding protein
57	ENSMUSP00000070019	Prkcb	protein kinase C, beta	3	-1.57729	26.1	2;1;-	non-receptor serine / threonine protein kinase, transfer / carrier protein, annexin, calmodulin
58	ENSMUSP00000075987	Slc25a3	solute carrier family 25 (mitochondrial carrier, phosphate carrier), member 3	3	-1.62842	22.0841	1;3;-	amino acid transporter, mitochondrial carrier protein, calmodulin, transfer / carrier protein
59	ENSMUSP00000074259	Gnai1	guanine nucleotide binding protein (G protein), alpha inhibiting 1	4	-1.69124	17.7601	1;1;-	heterotrimeric G-protein
60	ENSMUSP00000059801	Pfkm	phosphofructokinase, muscle	8	-2.06329	8.9664	1;1;-	carbohydrate kinase

## Sheet: SI_Table_S2
Table S2. Mass spectrometry-based proteomics – comparison of dose-independent overlapping proteins found in hippocampus and cortex
	Hippocampus
Symbol	fold-change at 0.1 Gy	fold-change at 0.5 Gy	fold-change at 1.0 Gy
Uqcrc1	1.77434	1.78649	1.46792
Ppp2r5d	1.51681	1.56152	1.71092
Bin1	1.47225	1.516	1.429
	Cortex
Symbol	fold-change at 0.1 Gy	fold-change at 0.5 Gy	fold-change at 1.0 Gy
H3f3b	1.9322	2.57861	1.90193
Camk2d	1.905	2.447	1.49142
Cdh2	1.69613	2.08209	2.01351
Uqcrc1	1.692	2.22	1.949
Lasp1	1.59875	1.32194	1.32494
Nfasc	1.45672	1.8896	1.31598
Ndufa9	-1.34228	-1.42248	-1.42442
Idh3b	-1.60334	-1.35849	-1.33487

## Sheet: SI_Table_S3
Table S3. Antibodies used for immunoblotting
Epitope	Primary antibody
GAPDH	sc-47724 - murine monoclonal IgG1 raised against recombinant GAPDH of human origin; Santa Cruz
phospho-CREB (Ser133)	9191 - rabbit polyclonal antibody produced by immunising animals with a synthetic phosphopeptide corresponding to residues surrounding Ser133 of human CREB; Cell Signalling
CREB	4820 - rabbit monoclonal antibody produced by immunising animals with a full length GST-CREB fusion protein; Cell Signalling
PSD95 (Dlg4)	ab18258 - rabbit polyclonal antibody produced by immunising animals with a synthetic peptide conjugated to KLH derived from within residues 50 – 150 of mouse PSD95; Abcam
